# Supplementary material for: A Novel Low-Cost Bio-Sorbent Prepared from Crisp Persimmon Peel by Low-Temperature Pyrolysis for Adsorption of Organic Dyes
Source: Molecules. 2022 Aug 12;27(16):5160. doi: 10.3390/molecules27165160 (PMC9416227; doi:10.3390/molecules27165160)
Supplement: Supplementary file 1 [file molecules-27-05160-s001.zip]

Archive with 1 entries (1 files):
- molecules-1837090-supplementary.pdf
